# Supplementary material for: International Comparison, Risk Assessment, and Prioritisation of 26 Endocrine Disrupting Compounds in Three European River Catchments in the UK, Ireland, and Spain
Source: Molecules. 2023 Aug 10;28(16):5994. doi: 10.3390/molecules28165994 (PMC10458904; doi:10.3390/molecules28165994)
Supplement: Supplementary file 1 [file molecules-28-05994-s001.zip]

Archive with 1 entries (1 files):
- molecules-2502752-supplementary.pdf
